# Supplementary material for: A Molecular Signature Determines the Prognostic and Therapeutic Subtype of Non-Muscle-Invasive Bladder Cancer Responsive to Intravesical Bacillus Calmette-Guérin Therapy
Source: Int J Mol Sci. 2021 Feb 1;22(3):1450. doi: 10.3390/ijms22031450 (PMC7867154; doi:10.3390/ijms22031450)
Supplement: Supplementary file 1 [file ijms-22-01450-s001.zip]

Archive with 11 entries (11 files):
- Figure_S1.pptx
- Figure_S1.tif
- Figure_S2.pptx
- Figure_S2.tif
- Figure_S3.pptx
- Figure_S3.tif
- Figure_S4.pptx
- Figure_S4.tif
- Table_S1.docx
- Table_S2.docx
- Table_S3.xlsx
