# Supplementary material for: A Molecular Signature Determines the Prognostic and Therapeutic Subtype of Non-Muscle-Invasive Bladder Cancer Responsive to Intravesical Bacillus Calmette-Guérin Therapy
Source: Int J Mol Sci. 2021 Feb 1;22(3):1450. doi: 10.3390/ijms22031450 (PMC7867154; doi:10.3390/ijms22031450)
Supplement: Supplementary file 1 [file ijms-22-01450-s001.zip › Table_S3.xlsx]

## Sheet: Sheet1
Table S3. Canonical pathways significantly associated with three subtypes
Canonical Pathways	Molecules	Cluster 1 (EP)			Cluster 2 (REC.BCG+)			Cluster 3 (DP.BCG+)
		-log(p-value)	Ratio	z-score	-log(p-value)	Ratio	z-score	-log(p-value)	Ratio	z-score
Oxidative Phosphorylation	ATP5PB,ATP5PF,COX7A2L,COX8A,NDUFA11,NDUFB3,NDUFB6,SDHC,UQCRC2,UQCRFS1	2.92	0.0917	-3.162	2.92	0.0917	3.162	2.92	0.0917	3.162
Cell Cycle Control of Chromosomal Replication	CDC45,CDC7,CDK1,CDK11A,CDT1,MCM2,MCM4,ORC6,PCNA,RPA1,RPA3,TOP2A	7.29	0.214	-1.732	7.29	0.214	-1.732	7.29	0.214	2.887
NER Pathway	CHAF1B,NEDD8,PCNA,RFC4,RPA1,RPA3,TOP2A	1.53	0.068	-2.236	1.53	0.068	0.447	1.53	0.068	2.236
NRF2-mediated Oxidative Stress Response	ABCC4,ACTG1,FTL,GCLM,GSTA1,GSTA2,GSTM1,GSTO1,HERPUD1,HMOX1,MGST1,MGST3,TXN,TXNRD1,UBB	3.41	0.0794	-2.828	3.41	0.0794	0.707	3.41	0.0794	2.121
Glycolysis I	ENO2,PGAM4,PGK1,TPI1	2.21	0.154	-1	2.21	0.154	1	2.21	0.154	2
Glutathione Redox Reactions I	GSTA1,GSTM1,MGST1,MGST3	2.34	0.167	-2	2.34	0.167	2	2.34	0.167	2
Crosstalk between Dendritic Cells and Natural Killer Cells	ACTG1,HLA-B,HLA-DRA,HLA-DRB3,HLA-DRB4,TYROBP	1.36	0.0674	-2	1.36	0.0674	2	1.36	0.0674	2
Glutathione-mediated Detoxification	GGH,GSTA1,GSTA2,GSTM1,GSTO1,MGST1,MGST3	4.55	0.219	-2.646	4.55	0.219	1.89	4.55	0.219	1.89
Estrogen-mediated S-phase Entry	CCNA2,CCND1,CDC25A,CDK1,E2F1,E2F2	4.11	0.231	-0.816	4.11	0.231	-1.633	4.11	0.231	1.633
Cyclins and Cell Cycle Regulation	CCNA2,CCNB1,CCNB2,CCND1,CCND2,CDC25A,CDK1,E2F1,E2F2,MYT1,PPP2R3A	4.7	0.136	-2.111	4.7	0.136	-0.905	4.7	0.136	1.508
Cell Cycle Regulation by BTG Family Proteins	BTG2,CCND1,E2F1,E2F2,HOXB9,PPP2R3A	3.22	0.162	-1.342	3.22	0.162	-0.447	3.22	0.162	1.342
Mitotic Roles of Polo-Like Kinase	CCNB1,CCNB2,CDC20,CDC25A,CDC7,CDK1,ESPL1,FBXO5,KIF11,PKMYT1,PLK4,PPP2R3A,PRC1,PTTG1,RAD21	9.35	0.227	-1.265	9.35	0.227	-1.265	9.35	0.227	1.265
Salvage Pathways of Pyrimidine Ribonucleotides	APOBEC3B,BRAF,CDK1,NME5,TTK,UCK2,UPP1	1.66	0.0722	0.378	1.66	0.0722	-1.89	1.66	0.0722	1.134
Aryl Hydrocarbon Receptor Signaling	ALDH1A3,ALDH1L1,CCNA2,CCND1,CCND2,CHEK1,E2F1,GSTA1,GSTA2,GSTM1,GSTO1,MGST1,MGST3,NEDD8,NRIP1	4.78	0.105	-1.134	4.78	0.105	-0.378	4.78	0.105	1.134
Pyrimidine Ribonucleotides Interconversion	CANT1,NME5,RAD54L,RECQL4	1.53	0.0976	1	1.53	0.0976	0	1.53	0.0976	1
Pyrimidine Ribonucleotides De Novo Biosynthesis	CANT1,NME5,RAD54L,RECQL4	1.46	0.093	1	1.46	0.093	0	1.46	0.093	1
Ethanol Degradation II	ADH1A,ADH1C,ADHFE1,ALDH1A3	1.89	0.125	-1	1.89	0.125	2	1.89	0.125	1
Noradrenaline and Adrenaline Degradation	ADH1A,ADH1C,ADHFE1,ALDH1A3	1.76	0.114	-1	1.76	0.114	2	1.76	0.114	1
Retinoate Biosynthesis I	ADH1C,AKR1B1,ALDH1A3,DHRS3,RDH10	2.63	0.152	-2	2.63	0.152	2	2.63	0.152	1
Antioxidant Action of Vitamin C	CSF2RA,GLRX,GSTO1,HMOX1,LCAT,NXN,PLA2G10,PLA2G2F,PLAAT4,PLCD3,PLCH2,TXN,TXNRD1	4.82	0.119	-1.414	4.82	0.119	0	4.82	0.119	0.707
Th1 Pathway	HLA-B,HLA-DPA1,HLA-DQA1,HLA-DRA,HLA-DRB3,HLA-DRB4,IL27,NOTCH1	1.63	0.0661	-0.447	1.63	0.0661	1.342	1.63	0.0661	0.447
Serotonin Degradation	ADH1A,ADH1C,ADHFE1,ALDH1A3,UGT1A6	1.36	0.0746	-1.342	1.36	0.0746	2.236	1.36	0.0746	0.447
Role of BRCA1 in DNA Damage Response	CHEK1,E2F1,E2F2,FANCB,RFC4,RPA1	1.56	0.075	1	1.56	0.075	0	1.56	0.075	0
Eicosanoid Signaling	ALOX5AP,DPEP2,LCAT,LTB4R,PLA2G10,PLA2G2F,PLAAT4	2.55	0.106	0.816	2.55	0.106	0	2.55	0.106	0
Osteoarthritis Pathway	ANXA5,CXCL8,DKK1,FGFR3,ITGA2,ITGA3,NOTCH1,S100A8,S100A9,SPP1,TGFBR2	1.37	0.0521	-0.707	1.37	0.0521	1.414	1.37	0.0521	0
Phospholipases	HMOX1,LCAT,PLA2G10,PLA2G2F,PLAAT4,PLCD3,PLCH2	2.67	0.111	1.134	2.67	0.111	0.378	2.67	0.111	-0.378
Cell Cycle: G1/S Checkpoint Regulation	CCND1,CCND2,CDC25A,E2F1,E2F2	1.36	0.0746	1.342	1.36	0.0746	0.447	1.36	0.0746	-0.447
FAT10 Cancer Signaling Pathway	HOXB9,MAD2L1,PCNA,TGFBR2,UBD	2	0.109	0.447	2	0.109	1.342	2	0.109	-0.447
ATM Signaling	CBX3,CCNB1,CCNB2,CDC25A,CDK1,CHEK1,PPP2R3A	1.66	0.0722	0.816	1.66	0.0722	1.633	1.66	0.0722	-0.816
EIF2 Signaling	AGO2,CCND1,CDK11A,EIF2AK4,EIF3F,RPL10A,RPL13A,RPL15,RPL22,RPL26,RPL27A,RPL29,RPLP0,RPS13,RPS21,RPS4X	3.09	0.0714	-0.905	3.09	0.0714	2.111	3.09	0.0714	-0.905
Cdc42 Signaling	B2M,CDC42EP5,HLA-B,HLA-DPA1,HLA-DQA1,HLA-DRA,HLA-DRB3,HLA-DRB4,IQGAP3,ITGA2,ITGA3	2.04	0.0659	1	2.04	0.0659	1	2.04	0.0659	-1
Role of CHK Proteins in Cell Cycle Checkpoint Control	CDC25A,CDK1,CHEK1,E2F1,E2F2,PCNA,PPP2R3A,RFC4,RPA1	4.48	0.158	1.342	4.48	0.158	0.447	4.48	0.158	-1.342
Regulation of Cellular Mechanics by Calpain Protease	CCNA2,CCND1,CDK1,ITGA2,ITGA3	1.41	0.0769	-0.447	1.41	0.0769	1.342	1.41	0.0769	-1.342
Cell Cycle: G2/M DNA Damage Checkpoint Regulation	AURKA,CCNB1,CCNB2,CDK1,CHEK1,CKS1B,CKS2,PKMYT1,TOP2A	5.03	0.184	1.414	5.03	0.184	1.414	5.03	0.184	-1.414
Wnt/β-catenin Signaling	CCND1,CD44,DKK1,MMP7,PPP2R3A,SOX15,TGFBR2,UBB,UBD,WNT10A	1.55	0.0578	0	1.55	0.0578	1.414	1.55	0.0578	-1.414
Senescence Pathway	BRAF,CBX2,CCNB1,CCNB2,CCND1,CDC25A,CDK1,CHEK1,CXCL8,DHCR24,E2F1,E2F2,EZH2,NFAT5,PPP2R3A,TGFBR2	2.2	0.0582	1	2.2	0.0582	0.5	2.2	0.0582	-1.5
Sirtuin Signaling Pathway	ATG10,ATG12,ATG16L2,ATP5PB,ATP5PF,CLOCK,CXCL8,E2F1,GABARAPL2,H1-2,NDUFA11,NDUFB3,NDUFB6,PGAM4,PGK1,SDHC,SLC25A4,UQCRC2,UQCRFS1	3.08	0.0653	1.508	3.08	0.0653	-1.508	3.08	0.0653	-1.508
PD-1, PD-L1 cancer immunotherapy pathway	B2M,HLA-B,HLA-DPA1,HLA-DQA1,HLA-DRA,HLA-DRB3,HLA-DRB4	1.48	0.066	2	1.48	0.066	-2	1.48	0.066	-2
Pathways were ordered by activated z-scores of the Cluster 3 (DP.BCG+ subtype).
